# Supplementary material for: BAP31-Mediated miR-206/133b Cluster Promotes Transendothelial Migration and Metastasis of Colorectal Cancer
Source: Int J Mol Sci. 2023 Nov 25;24(23):16740. doi: 10.3390/ijms242316740 (PMC10706076; doi:10.3390/ijms242316740)
Supplement: Supplementary file 1 [file ijms-24-16740-s001.zip]

Archive with 2 entries (2 files):
- Supplementary material-Figures.pdf
- Supplementary material-Tables.pdf
